# Supplementary material for: The influence of disease categories on gene candidate predictions from model organism phenotypes
Source: J Biomed Semantics. 2014 Jun 3;5(Suppl 1):S4. doi: 10.1186/2041-1480-5-S1-S4 (PMC4108905; doi:10.1186/2041-1480-5-S1-S4)
Supplement: Additional file 1 — Annotations and their matches for urogenetial, hepatic and neurological diseases with respect to mouse and fish models. Excel sheet that contains the HPO annotations for the six further investigated disease categories: urogenital, neurological, hepatic, cardiac malformations, bone and immunological. In addition to the ten most frequent HPO annotations, we included the best scoring semantic matches to the respective model organism (either MP or ZP) as well as the frequency of this annotation. [file 2041-1480-5-S1-S4-S1.xlsx]

## Sheet: Urogenetial diseases
	This sheet contains the ten most frequently occurring HPO annotations for urogenital diseases in the OMIM/Orphanet annotation set. If a disease belongs to more than one Orphanet category, not all the phenotypes may be characteristic for urogenital diseases. Each HPO term is provided with the best matching MP concepts, the Information Content (IC) and the Jaccard Index (simJ) for both the concepts…
	HPO ID	HPO name	Freq in category	MP ID	MP name	IC	simJ	LCS
	HP:0000028	Cryptorchidism	26	MP:0002286	cryptorchism	6.16375	0.733728	MP_0002286 cryptorchism ^ HP_0000028 Cryptorchidism
	HP:0004322	Short stature	19	MP:0001255	decreased body height	4.89102	0.64557	HP_0004322 Short stature ^ MP_0001255 decreased body height
	HP:0100627	Displacement of the external urethral meatus	18	MP:0003598	epispadia	7.19539	0.827434	HP_0100627 Displacement of the external urethral meatus
				MP:0003124	hypospadia	7.19539	0.827434	HP_0100627 Displacement of the external urethral meatus
	HP:0008736	Hypoplasia of penis	17	MP:0005188	small penis	7.34869	0.823864	HP_0008736 Hypoplasia of penis
	HP:0000062	Ambiguous genitalia	17	MP:0002213	true hermaphroditism	9.06213	0.739726	HP_0000062 Ambiguous genitalia
	HP:0000252	Microcephaly	15	MP:0000433	microcephaly	5.55526	0.794212	MP_0000433 microcephaly ^ HP_0000252 Microcephaly
	HP:0000037	Male pseudohermaphroditism	15	MP:0002789	male pseudohermaphroditism	9.90166	0.768595	MP_0002789 male pseudohermaphroditism ^ HP_0000037 Male pseudohermaphroditism
	HP:0000347	Micrognathia	14	MP:0002639	micrognathia	5.54226	0.862233	MP_0002639 micrognathia ^ MP_0000460 mandible hypoplasia ^ MP_0004592 small mandible ^ HP_0000347 Micrognathia
				MP:0000088	short mandible	5.54226	0.862233	MP_0002639 micrognathia ^ MP_0000460 mandible hypoplasia ^ MP_0004592 small mandible ^ HP_0000347 Micrognathia
				MP:0000460	mandible hypoplasia	5.54226	0.862233	MP_0002639 micrognathia ^ MP_0000460 mandible hypoplasia ^ MP_0004592 small mandible ^ HP_0000347 Micrognathia
				MP:0004592	small mandible	5.54226	0.862233	MP_0002639 micrognathia ^ MP_0000460 mandible hypoplasia ^ MP_0004592 small mandible ^ HP_0000347 Micrognathia
	HP:0100543	Cognitive impairment	14	MP:0004000	impaired passive avoidance behavior	3.41234	0.662338	HP_0011446 Abnormality of higher mental function
				MP:0001363	increased anxiety-related response	3.41234	0.662338	HP_0011446 Abnormality of higher mental function
				MP:0003459	increased fear-related response	3.41234	0.662338	HP_0011446 Abnormality of higher mental function
				MP:0001426	polydipsia	3.41234	0.662338	HP_0011446 Abnormality of higher mental function
				MP:0009848	increased horizontal stereotypic behavior	3.41234	0.662338	HP_0011446 Abnormality of higher mental function
				MP:0006224	oculomotor apraxia	3.41234	0.662338	HP_0011446 Abnormality of higher mental function
				MP:0003460	decreased fear-related response	3.41234	0.662338	HP_0011446 Abnormality of higher mental function
				MP:0001412	excessive scratching	3.41234	0.662338	HP_0011446 Abnormality of higher mental function
				MP:0003106	abnormal fear-related response	3.41234	0.662338	HP_0011446 Abnormality of higher mental function
				MP:0001362	abnormal anxiety-related response	3.41234	0.662338	HP_0011446 Abnormality of higher mental function
				MP:0001395	bidirectional circling	3.41234	0.662338	HP_0011446 Abnormality of higher mental function
				MP:0005307	head tossing	3.41234	0.662338	HP_0011446 Abnormality of higher mental function
				MP:0001411	spinning	3.41234	0.662338	HP_0011446 Abnormality of higher mental function
				MP:0002730	head shaking	3.41234	0.662338	HP_0011446 Abnormality of higher mental function
				MP:0003999	enhanced passive avoidance behavior	3.41234	0.662338	HP_0011446 Abnormality of higher mental function
				MP:0001408	stereotypic behavior	3.41234	0.662338	HP_0011446 Abnormality of higher mental function
				MP:0000622	increased salivation	3.41234	0.662338	HP_0011446 Abnormality of higher mental function
				MP:0006251	eyelid apraxia	3.41234	0.662338	HP_0011446 Abnormality of higher mental function
				MP:0002797	increased thigmotaxis	3.41234	0.662338	HP_0011446 Abnormality of higher mental function
				MP:0002065	abnormal fear/anxiety-related behavior	3.41234	0.662338	HP_0011446 Abnormality of higher mental function
				MP:0001409	increased stereotypic behavior	3.41234	0.662338	HP_0011446 Abnormality of higher mental function
				MP:0001396	unidirectional circling	3.41234	0.662338	HP_0011446 Abnormality of higher mental function
				MP:0001394	circling	3.41234	0.662338	HP_0011446 Abnormality of higher mental function
				MP:0001433	polyphagia	3.41234	0.662338	HP_0011446 Abnormality of higher mental function
				MP:0003908	decreased stereotypic behavior	3.41234	0.662338	HP_0011446 Abnormality of higher mental function
				MP:0005202	lethargy	3.41234	0.662338	HP_0011446 Abnormality of higher mental function
				MP:0001410	head bobbing	3.41234	0.662338	HP_0011446 Abnormality of higher mental function
				MP:0009849	increased vertical stereotypic behavior	3.41234	0.662338	HP_0011446 Abnormality of higher mental function
				MP:0001364	decreased anxiety-related response	3.41234	0.662338	HP_0011446 Abnormality of higher mental function
	HP:0000047	Hypospadias	14	MP:0003124	hypospadia	7.94013	0.829876	MP_0003124 hypospadia ^ HP_0000047 Hypospadias

## Sheet: Hepatic diseases
	This sheet contains the ten most frequently occurring HPO annotations for hepatic diseases in the OMIM/Orphanet annotation set. If a disease belongs to more than one Orphanet category, not all the phenotypes may be characteristic for hepatic diseases. Each HPO term is provided with the best matching MP concepts, the Information Content (IC) and the Jaccard Index (simJ) for both the concepts, and …
	HPO ID	HPO name	Freq in category	MP ID	MP name	IC	simJ	LCS
	HP:0002240	Hepatomegaly	31	MP:0000599	enlarged liver	6.09431	0.801075	MP_0000599 enlarged liver ^ HP_0002240 Hepatomegaly
				MP:0005141	liver hyperplasia	6.09431	0.801075	MP_0000599 enlarged liver ^ HP_0002240 Hepatomegaly
				MP:0002981	increased liver weight	6.09431	0.801075	MP_0000599 enlarged liver ^ HP_0002240 Hepatomegaly
	HP:0001394	Cirrhosis	22	MP:0003046	liver cirrhosis	8.79204	0.817073	HP_0001394 Cirrhosis ^ MP_0003046 liver cirrhosis
	HP:0000952	Jaundice	20	MP:0000611	jaundice	8.25477	0.813333	HP_0000952 Jaundice ^ MP_0000611 jaundice
	HP:0002910	Elevated hepatic transaminases	17	MP:0003066	increased liver copper level	5.79644	0.803922	HP_0001392 Abnormality of the liver ^ MP_0000598 abnormal liver morphology ^ PATO_0001162 increased concentration ^ ObjectSomeValuesFrom(<http://purl.obolibrary.org/obo/BFO_0000052> <http://purl.obolibrary.org/obo/FMA_9670>)
				MP:0008807	increased liver iron level	5.79644	0.803922	HP_0001392 Abnormality of the liver ^ MP_0000598 abnormal liver morphology ^ PATO_0001162 increased concentration ^ ObjectSomeValuesFrom(<http://purl.obolibrary.org/obo/BFO_0000052> <http://purl.obolibrary.org/obo/FMA_9670>)
	HP:0001508	Failure to thrive	13	MP:0008489	slow postnatal weight gain	5.33741	0.586667	HP_0004325 Decreased body weight ^ MP_0001262 decreased body weight ^ ObjectSomeValuesFrom(<http://purl.obolibrary.org/obo/BFO_0000051> ObjectIntersectionOf(<http://purl.obolibrary.org/obo/PATO_0000911> ObjectSomeValuesFrom(<http://purl.obolibrary.org/obo/BFO_0000052> <http://purl.obolibrary.org/obo/GO_0040007>)))
	HP:0001744	Splenomegaly	13	MP:0000691	enlarged spleen	5.54782	0.777778	MP_0000691 enlarged spleen ^ HP_0001744 Splenomegaly
				MP:0004952	increased spleen weight	5.54782	0.777778	MP_0000691 enlarged spleen ^ HP_0001744 Splenomegaly
				MP:0000693	spleen hyperplasia	5.54782	0.777778	MP_0000691 enlarged spleen ^ HP_0001744 Splenomegaly
	HP:0000989	Pruritus	9	MP:0009580	increased keratinocyte apoptosis	5.78108	0.735632	MP_0005501 abnormal skin physiology ^ HP_0011122 Abnormality of skin physiology
				MP:0001193	psoriasis	5.78108	0.735632	MP_0005501 abnormal skin physiology ^ HP_0011122 Abnormality of skin physiology
				MP:0001224	abnormal keratinocyte apoptosis	5.78108	0.735632	MP_0005501 abnormal skin physiology ^ HP_0011122 Abnormality of skin physiology
				MP:0001202	skin photosensitivity	5.78108	0.735632	MP_0005501 abnormal skin physiology ^ HP_0011122 Abnormality of skin physiology
				MP:0011007	abnormal epidermal stem cell apoptosis	5.78108	0.735632	MP_0005501 abnormal skin physiology ^ HP_0011122 Abnormality of skin physiology
				MP:0009582	abnormal keratinocyte proliferation	5.78108	0.735632	MP_0005501 abnormal skin physiology ^ HP_0011122 Abnormality of skin physiology
				MP:0005501	abnormal skin physiology	5.78108	0.735632	MP_0005501 abnormal skin physiology ^ HP_0011122 Abnormality of skin physiology
				MP:0010071	abnormal pruritus	5.78108	0.735632	MP_0005501 abnormal skin physiology ^ HP_0011122 Abnormality of skin physiology
				MP:0005653	phototoxicity	5.78108	0.735632	MP_0005501 abnormal skin physiology ^ HP_0011122 Abnormality of skin physiology
				MP:0011006	abnormal epidermal stem cell proliferation	5.78108	0.735632	MP_0005501 abnormal skin physiology ^ HP_0011122 Abnormality of skin physiology
				MP:0004947	skin inflammation	5.78108	0.735632	MP_0005501 abnormal skin physiology ^ HP_0011122 Abnormality of skin physiology
				MP:0009583	increased keratinocyte proliferation	5.78108	0.735632	MP_0005501 abnormal skin physiology ^ HP_0011122 Abnormality of skin physiology
				MP:0001194	dermatitis	5.78108	0.735632	MP_0005501 abnormal skin physiology ^ HP_0011122 Abnormality of skin physiology
				MP:0003454	erythroderma	5.78108	0.735632	MP_0005501 abnormal skin physiology ^ HP_0011122 Abnormality of skin physiology
				MP:0003089	decreased skin tensile strength	5.78108	0.735632	MP_0005501 abnormal skin physiology ^ HP_0011122 Abnormality of skin physiology
				MP:0005275	abnormal skin tensile strength	5.78108	0.735632	MP_0005501 abnormal skin physiology ^ HP_0011122 Abnormality of skin physiology
				MP:0003453	abnormal keratinocyte physiology	5.78108	0.735632	MP_0005501 abnormal skin physiology ^ HP_0011122 Abnormality of skin physiology
				MP:0011005	abnormal epidermal stem cell physiology	5.78108	0.735632	MP_0005501 abnormal skin physiology ^ HP_0011122 Abnormality of skin physiology
				MP:0001204	decreased sensitivity to skin irradiation	5.78108	0.735632	MP_0005501 abnormal skin physiology ^ HP_0011122 Abnormality of skin physiology
				MP:0009473	abnormal skin exfoliation	5.78108	0.735632	MP_0005501 abnormal skin physiology ^ HP_0011122 Abnormality of skin physiology
				MP:0009581	decreased keratinocyte apoptosis	5.78108	0.735632	MP_0005501 abnormal skin physiology ^ HP_0011122 Abnormality of skin physiology
				MP:0010073	decreased pruritus	5.78108	0.735632	MP_0005501 abnormal skin physiology ^ HP_0011122 Abnormality of skin physiology
				MP:0009584	decreased keratinocyte proliferation	5.78108	0.735632	MP_0005501 abnormal skin physiology ^ HP_0011122 Abnormality of skin physiology
				MP:0001203	increased sensitivity to skin irradiation	5.78108	0.735632	MP_0005501 abnormal skin physiology ^ HP_0011122 Abnormality of skin physiology
				MP:0010072	increased pruritus	5.78108	0.735632	MP_0005501 abnormal skin physiology ^ HP_0011122 Abnormality of skin physiology
				MP:0001999	photosensitivity	5.78108	0.735632	MP_0005501 abnormal skin physiology ^ HP_0011122 Abnormality of skin physiology
				MP:0002796	impaired skin barrier function	5.78108	0.735632	MP_0005501 abnormal skin physiology ^ HP_0011122 Abnormality of skin physiology
				MP:0009792	seborrheic dermatitis	5.78108	0.735632	MP_0005501 abnormal skin physiology ^ HP_0011122 Abnormality of skin physiology
	HP:0002014	Diarrhea	9	MP:0001665	chronic diarrhea	7.44223	0.72	MP_0005036 diarrhea ^ HP_0002014 Diarrhea
				MP:0005036	diarrhea	7.44223	0.72	MP_0005036 diarrhea ^ HP_0002014 Diarrhea
				MP:0005037	mucous diarrhea	7.44223	0.72	MP_0005036 diarrhea ^ HP_0002014 Diarrhea
	HP:0001406	Intrahepatic cholestasis	8	MP:0005415	intrahepatic cholestasis	10.9797	0.804124	MP_0005415 intrahepatic cholestasis ^ HP_0001406 Intrahepatic cholestasis
	HP:0003155	Elevated alkaline phosphatase	8	MP:0011584	increased alkaline phosphatase activity	9.72332	0.421053	HP_0004379 Abnormality of alkaline phosphatase activity ^ MP_0011583 abnormal alkaline phosphatase activity ^ PATO_0002300 increased quality

## Sheet: Neurological diseases
	This sheet contains the ten most frequently occurring HPO annotations for neurological diseases in the OMIM/Orphanet annotation set. If a disease belongs to more than one Orphanet category, not all the phenotypes may be characteristic for neurological diseases. Each HPO term is provided with the best matching MP concepts, the Information Content (IC) and the Jaccard Index (simJ) for both the conc…
	HPO ID	HPO name	Freq in category	MP ID	MP name	IC	simJ	LCS
	HP:0001250	Seizures	397	MP:0002193	minimal clonic seizures	4.50573	0.72449	HP_0001250 Seizures ^ MP_0002064 seizures
				MP:0000948	nonconvulsive seizures	4.50573	0.72449	HP_0001250 Seizures ^ MP_0002064 seizures
				MP:0002887	decreased susceptibility to pharmacologically induced seizures	4.50573	0.72449	HP_0001250 Seizures ^ MP_0002064 seizures
				MP:0002064	seizures	4.50573	0.72449	HP_0001250 Seizures ^ MP_0002064 seizures
				MP:0001499	abnormal kindling response	4.50573	0.72449	HP_0001250 Seizures ^ MP_0002064 seizures
				MP:0009357	abnormal seizure response to inducing agent	4.50573	0.72449	HP_0001250 Seizures ^ MP_0002064 seizures
				MP:0000950	abnormal seizure response to pharmacological agent	4.50573	0.72449	HP_0001250 Seizures ^ MP_0002064 seizures
				MP:0002194	maximal tonic hindlimb extension seizures	4.50573	0.72449	HP_0001250 Seizures ^ MP_0002064 seizures
				MP:0001496	audiogenic seizures	4.50573	0.72449	HP_0001250 Seizures ^ MP_0002064 seizures
				MP:0002826	tonic seizures	4.50573	0.72449	HP_0001250 Seizures ^ MP_0002064 seizures
				MP:0003220	decreased spike-wave discharge type II	4.50573	0.72449	HP_0001250 Seizures ^ MP_0002064 seizures
				MP:0002195	psychomotor seizures	4.50573	0.72449	HP_0001250 Seizures ^ MP_0002064 seizures
				MP:0001500	reduced kindling response	4.50573	0.72449	HP_0001250 Seizures ^ MP_0002064 seizures
				MP:0001650	abnormal seizure response to electrical stimulation	4.50573	0.72449	HP_0001250 Seizures ^ MP_0002064 seizures
				MP:0003217	increased spike-wave discharge type I	4.50573	0.72449	HP_0001250 Seizures ^ MP_0002064 seizures
				MP:0003997	tonic-clonic seizures	4.50573	0.72449	HP_0001250 Seizures ^ MP_0002064 seizures
				MP:0003219	increased spike-wave discharge type II	4.50573	0.72449	HP_0001250 Seizures ^ MP_0002064 seizures
				MP:0003216	absence seizures	4.50573	0.72449	HP_0001250 Seizures ^ MP_0002064 seizures
				MP:0000243	myoclonus	4.50573	0.72449	HP_0001250 Seizures ^ MP_0002064 seizures
				MP:0009358	environmentally induced seizures	4.50573	0.72449	HP_0001250 Seizures ^ MP_0002064 seizures
				MP:0008840	abnormal spike wave discharge	4.50573	0.72449	HP_0001250 Seizures ^ MP_0002064 seizures
				MP:0002906	increased susceptibility to pharmacologically induced seizures	4.50573	0.72449	HP_0001250 Seizures ^ MP_0002064 seizures
				MP:0003218	decreased spike-wave discharge type I	4.50573	0.72449	HP_0001250 Seizures ^ MP_0002064 seizures
				MP:0000951	sporadic seizures	4.50573	0.72449	HP_0001250 Seizures ^ MP_0002064 seizures
				MP:0003996	clonic seizures	4.50573	0.72449	HP_0001250 Seizures ^ MP_0002064 seizures
				MP:0000947	convulsive seizures	4.50573	0.72449	HP_0001250 Seizures ^ MP_0002064 seizures
	HP:0100543	Cognitive impairment	347	MP:0004000	impaired passive avoidance behavior	3.41234	0.662338	HP_0011446 Abnormality of higher mental function
				MP:0001363	increased anxiety-related response	3.41234	0.662338	HP_0011446 Abnormality of higher mental function
				MP:0003459	increased fear-related response	3.41234	0.662338	HP_0011446 Abnormality of higher mental function
				MP:0001426	polydipsia	3.41234	0.662338	HP_0011446 Abnormality of higher mental function
				MP:0009848	increased horizontal stereotypic behavior	3.41234	0.662338	HP_0011446 Abnormality of higher mental function
				MP:0006224	oculomotor apraxia	3.41234	0.662338	HP_0011446 Abnormality of higher mental function
				MP:0003460	decreased fear-related response	3.41234	0.662338	HP_0011446 Abnormality of higher mental function
				MP:0001412	excessive scratching	3.41234	0.662338	HP_0011446 Abnormality of higher mental function
				MP:0003106	abnormal fear-related response	3.41234	0.662338	HP_0011446 Abnormality of higher mental function
				MP:0001362	abnormal anxiety-related response	3.41234	0.662338	HP_0011446 Abnormality of higher mental function
				MP:0001395	bidirectional circling	3.41234	0.662338	HP_0011446 Abnormality of higher mental function
				MP:0005307	head tossing	3.41234	0.662338	HP_0011446 Abnormality of higher mental function
				MP:0001411	spinning	3.41234	0.662338	HP_0011446 Abnormality of higher mental function
				MP:0002730	head shaking	3.41234	0.662338	HP_0011446 Abnormality of higher mental function
				MP:0003999	enhanced passive avoidance behavior	3.41234	0.662338	HP_0011446 Abnormality of higher mental function
				MP:0001408	stereotypic behavior	3.41234	0.662338	HP_0011446 Abnormality of higher mental function
				MP:0000622	increased salivation	3.41234	0.662338	HP_0011446 Abnormality of higher mental function
				MP:0006251	eyelid apraxia	3.41234	0.662338	HP_0011446 Abnormality of higher mental function
				MP:0002797	increased thigmotaxis	3.41234	0.662338	HP_0011446 Abnormality of higher mental function
				MP:0002065	abnormal fear/anxiety-related behavior	3.41234	0.662338	HP_0011446 Abnormality of higher mental function
				MP:0001409	increased stereotypic behavior	3.41234	0.662338	HP_0011446 Abnormality of higher mental function
				MP:0001396	unidirectional circling	3.41234	0.662338	HP_0011446 Abnormality of higher mental function
				MP:0001394	circling	3.41234	0.662338	HP_0011446 Abnormality of higher mental function
				MP:0001433	polyphagia	3.41234	0.662338	HP_0011446 Abnormality of higher mental function
				MP:0003908	decreased stereotypic behavior	3.41234	0.662338	HP_0011446 Abnormality of higher mental function
				MP:0005202	lethargy	3.41234	0.662338	HP_0011446 Abnormality of higher mental function
				MP:0001410	head bobbing	3.41234	0.662338	HP_0011446 Abnormality of higher mental function
				MP:0009849	increased vertical stereotypic behavior	3.41234	0.662338	HP_0011446 Abnormality of higher mental function
				MP:0001364	decreased anxiety-related response	3.41234	0.662338	HP_0011446 Abnormality of higher mental function
	HP:0001249	Intellectual disability	297	MP:0003314	dysmetria	3.91777	0.639535	MP_0003632 abnormal nervous system morphology ^ HP_0000759 Abnormality of the peripheral nervous system ^ PATO_0001507 disrupted ^ HP_0002011 Abnormality of the central nervous system
				MP:0001405	impaired coordination	3.91777	0.639535	MP_0003632 abnormal nervous system morphology ^ HP_0000759 Abnormality of the peripheral nervous system ^ PATO_0001507 disrupted ^ HP_0002011 Abnormality of the central nervous system
				MP:0002862	altered righting response	3.91777	0.639535	MP_0003632 abnormal nervous system morphology ^ HP_0000759 Abnormality of the peripheral nervous system ^ PATO_0001507 disrupted ^ HP_0002011 Abnormality of the central nervous system
				MP:0001516	abnormal motor coordination/ balance	3.91777	0.639535	MP_0003632 abnormal nervous system morphology ^ HP_0000759 Abnormality of the peripheral nervous system ^ PATO_0001507 disrupted ^ HP_0002011 Abnormality of the central nervous system
				MP:0001526	abnormal placing response	3.91777	0.639535	MP_0003632 abnormal nervous system morphology ^ HP_0000759 Abnormality of the peripheral nervous system ^ PATO_0001507 disrupted ^ HP_0002011 Abnormality of the central nervous system
				MP:0011827	impaired neuron differentiation	3.91777	0.639535	MP_0003632 abnormal nervous system morphology ^ HP_0000759 Abnormality of the peripheral nervous system ^ PATO_0001507 disrupted ^ HP_0002011 Abnormality of the central nervous system
				MP:0001523	impaired righting response	3.91777	0.639535	MP_0003632 abnormal nervous system morphology ^ HP_0000759 Abnormality of the peripheral nervous system ^ PATO_0001507 disrupted ^ HP_0002011 Abnormality of the central nervous system
				MP:0001393	ataxia	3.91777	0.639535	MP_0003632 abnormal nervous system morphology ^ HP_0000759 Abnormality of the peripheral nervous system ^ PATO_0001507 disrupted ^ HP_0002011 Abnormality of the central nervous system
				MP:0003858	enhanced coordination	3.91777	0.639535	MP_0003632 abnormal nervous system morphology ^ HP_0000759 Abnormality of the peripheral nervous system ^ PATO_0001507 disrupted ^ HP_0002011 Abnormality of the central nervous system
				MP:0001525	impaired balance	3.91777	0.639535	MP_0003632 abnormal nervous system morphology ^ HP_0000759 Abnormality of the peripheral nervous system ^ PATO_0001507 disrupted ^ HP_0002011 Abnormality of the central nervous system
				MP:0001524	impaired limb coordination	3.91777	0.639535	MP_0003632 abnormal nervous system morphology ^ HP_0000759 Abnormality of the peripheral nervous system ^ PATO_0001507 disrupted ^ HP_0002011 Abnormality of the central nervous system
				MP:0001401	jumpy	3.91777	0.639535	MP_0003632 abnormal nervous system morphology ^ HP_0000759 Abnormality of the peripheral nervous system ^ PATO_0001507 disrupted ^ HP_0002011 Abnormality of the central nervous system
				MP:0001527	athetotic walking movements	3.91777	0.639535	MP_0003632 abnormal nervous system morphology ^ HP_0000759 Abnormality of the peripheral nervous system ^ PATO_0001507 disrupted ^ HP_0002011 Abnormality of the central nervous system
				MP:0005424	jerky movement	3.91777	0.639535	MP_0003632 abnormal nervous system morphology ^ HP_0000759 Abnormality of the peripheral nervous system ^ PATO_0001507 disrupted ^ HP_0002011 Abnormality of the central nervous system
				MP:0001522	impaired swimming	3.91777	0.639535	MP_0003632 abnormal nervous system morphology ^ HP_0000759 Abnormality of the peripheral nervous system ^ PATO_0001507 disrupted ^ HP_0002011 Abnormality of the central nervous system
				MP:0002863	improved righting response	3.91777	0.639535	MP_0003632 abnormal nervous system morphology ^ HP_0000759 Abnormality of the peripheral nervous system ^ PATO_0001507 disrupted ^ HP_0002011 Abnormality of the central nervous system
	HP:0001252	Muscular hypotonia	261	MP:0004144	hypotonia	5.44742	0.615385	MP_0004144 hypotonia ^ HP_0001252 Muscular hypotonia
	HP:0004322	Short stature	248	MP:0001255	decreased body height	4.89102	0.64557	HP_0004322 Short stature ^ MP_0001255 decreased body height
	HP:0000252	Microcephaly	248	MP:0000433	microcephaly	5.55526	0.794212	MP_0000433 microcephaly ^ HP_0000252 Microcephaly
	HP:0002650	Scoliosis	209	MP:0000069	kyphoscoliosis	5.61043	0.806452	HP_0002650 Scoliosis ^ MP_0000161 scoliosis
				MP:0000161	scoliosis	5.61043	0.806452	HP_0002650 Scoliosis ^ MP_0000161 scoliosis
	HP:0001263	Global developmental delay	186	MP:0002621	delayed neural tube closure	4.04368	0.632184	PATO_0000502 delayed ^ MP_0003632 abnormal nervous system morphology ^ HP_0000759 Abnormality of the peripheral nervous system ^ HP_0002011 Abnormality of the central nervous system
				MP:0002946	delayed axon outgrowth	4.04368	0.632184	PATO_0000502 delayed ^ MP_0003632 abnormal nervous system morphology ^ HP_0000759 Abnormality of the peripheral nervous system ^ HP_0002011 Abnormality of the central nervous system
				MP:0001889	delayed brain development	4.04368	0.632184	PATO_0000502 delayed ^ MP_0003632 abnormal nervous system morphology ^ HP_0000759 Abnormality of the peripheral nervous system ^ HP_0002011 Abnormality of the central nervous system
				MP:0002924	delayed CNS synapse formation	4.04368	0.632184	PATO_0000502 delayed ^ MP_0003632 abnormal nervous system morphology ^ HP_0000759 Abnormality of the peripheral nervous system ^ HP_0002011 Abnormality of the central nervous system
	HP:0000639	Nystagmus	169	MP:0001410	head bobbing	5.96719	0.798913	HP_0000639 Nystagmus
	HP:0001347	Hyperreflexia	164	MP:0002863	improved righting response	6.07277	0.652174	PATO_0000912 increased rate ^ MP_0003632 abnormal nervous system morphology ^ GO_0060004 ^ HP_0000759 Abnormality of the peripheral nervous system ^ HP_0002011 Abnormality of the central nervous system

## Sheet: Cardiac malformations
	This sheet contains the ten most frequently occurring HPO annotations for cardiac malformations in the OMIM/Orphanet annotation set. If a malformation belongs to more than one Orphanet category, not all the phenotypes may be characteristic for cardiac malformations. Each HPO term is provided with the best matching ZP concepts, the Information Content (IC) and the Jaccard Index (simJ) for both the…
	HPO ID	HPO name	Freq in category	ZP ID	ZP name	IC	simJ	LCS
	HP:0001631	Defect in the atrial septum	13	ZP:0001243	abnormally closed atrioventricular node	5.65005	0.482353	PATO_0000068 qualitative ^ PATO_0000136 closure ^ UBERON_0002081 cardiac atrium
	HP:0001629	Ventricular septal defect	13	ZP:0001243	abnormally closed atrioventricular node	5.18358	0.485207	PATO_0000068 qualitative ^ PATO_0000136 closure ^ UBERON_0002082 cardiac ventricle
	HP:0001643	Patent ductus arteriosus	11	ZP:0005506	abnormally decreased size intersegmental vein	5.8055	0.621951	ObjectSomeValuesFrom(<http://purl.obolibrary.org/obo/BFO_0000050> <http://purl.obolibrary.org/obo/UBERON_0008886>) ^ ObjectSomeValuesFrom(<http://purl.obolibrary.org/obo/RO_0002202> <http://purl.obolibrary.org/obo/UBERON_0002061>) ^ PATO_0000051 morphology ^ PATO_0000068 qualitative
				ZP:0005971	abnormally decreased length intersegmental vein	5.8055	0.621951	ObjectSomeValuesFrom(<http://purl.obolibrary.org/obo/BFO_0000050> <http://purl.obolibrary.org/obo/UBERON_0008886>) ^ ObjectSomeValuesFrom(<http://purl.obolibrary.org/obo/RO_0002202> <http://purl.obolibrary.org/obo/UBERON_0002061>) ^ PATO_0000051 morphology ^ PATO_0000068 qualitative
				ZP:0002579	abnormally unlumenized intersegmental vein	5.8055	0.621951	ObjectSomeValuesFrom(<http://purl.obolibrary.org/obo/BFO_0000050> <http://purl.obolibrary.org/obo/UBERON_0008886>) ^ ObjectSomeValuesFrom(<http://purl.obolibrary.org/obo/RO_0002202> <http://purl.obolibrary.org/obo/UBERON_0002061>) ^ PATO_0000051 morphology ^ PATO_0000068 qualitative
				ZP:0005508	abnormally decreased length intersegmental vein filopodium	5.8055	0.621951	ObjectSomeValuesFrom(<http://purl.obolibrary.org/obo/BFO_0000050> <http://purl.obolibrary.org/obo/UBERON_0008886>) ^ ObjectSomeValuesFrom(<http://purl.obolibrary.org/obo/RO_0002202> <http://purl.obolibrary.org/obo/UBERON_0002061>) ^ PATO_0000051 morphology ^ PATO_0000068 qualitative
				ZP:0006502	abnormally truncated intersegmental vein	5.8055	0.621951	ObjectSomeValuesFrom(<http://purl.obolibrary.org/obo/BFO_0000050> <http://purl.obolibrary.org/obo/UBERON_0008886>) ^ ObjectSomeValuesFrom(<http://purl.obolibrary.org/obo/RO_0002202> <http://purl.obolibrary.org/obo/UBERON_0002061>) ^ PATO_0000051 morphology ^ PATO_0000068 qualitative
	HP:0001636	Tetralogy of Fallot	9	ZP:0006150	abnormally aplastic ventricular endocardium epithelium	7.76294	0.258216	UBERON_0002165 endocardium ^ PATO_0000587 decreased size ^ UBERON_0004784 heart ventricle wall
	HP:0000252	Microcephaly	9	ZP:0006674	abnormally decreased thickness cranial nerve VIII	3.48703	0.337621	UBERON_0000010 peripheral nervous system ^ UBERON_0007497 developing epithelial placode ^ UBERON_0004120 mesoderm-derived structure ^ UBERON_0000955 brain ^ ObjectSomeValuesFrom(<http://purl.obolibrary.org/obo/RO_0002202> <http://purl.obolibrary.org/obo/UBERON_0003075>) ^ UBERON_0003128 cranium ^ ObjectSomeValuesFrom(<http://purl.obolibrary.org/obo/BFO_0000050> <http://purl.obolibrary.org/obo/UBE…
	HP:0100543	Cognitive impairment	7
	HP:0001511	Intrauterine growth retardation	7	ZP:0002708	abnormally decreased rate growth	2.91076	0.191489	ObjectSomeValuesFrom(<http://purl.obolibrary.org/obo/BFO_0000052> <http://purl.obolibrary.org/obo/GO_0040007>) ^ PATO_0000911 decreased rate
	HP:0001252	Muscular hypotonia	7	ZP:0005501	abnormally decreased contractility trunk musculature fast muscle cell	3.59862	0.24359	PATO_0002303 decreased object quality ^ UBERON_0001630 muscle organ ^ PATO_0001579 contractility
	HP:0000347	Micrognathia	7	ZP:0000646	abnormally aplastic dentary	4.42102	0.56057	PATO_0002290 aplastic/hypoplastic ^ UBERON_0004742 dentary
	HP:0000028	Cryptorchidism	7	ZP:0005142	abnormally degeneration testis	4.96039	0.313609	PATO_0000068 qualitative ^ PATO_0000141 structure ^ UBERON_0000473 testis
				ZP:0001861	abnormally structure testis	4.96039	0.313609	PATO_0000068 qualitative ^ PATO_0000141 structure ^ UBERON_0000473 testis
				ZP:0005143	abnormally neoplastic testis	4.96039	0.313609	PATO_0000068 qualitative ^ PATO_0000141 structure ^ UBERON_0000473 testis
				ZP:0003800	abnormally apoptotic testis	4.96039	0.313609	PATO_0000068 qualitative ^ PATO_0000141 structure ^ UBERON_0000473 testis
				ZP:0005801	abnormally increased accumulation testis towards primordial germ cell	4.96039	0.313609	PATO_0000068 qualitative ^ PATO_0000141 structure ^ UBERON_0000473 testis

## Sheet: Bone diseases
	This sheet contains the ten most frequently occurring HPO annotations for bone diseases in the OMIM/Orphanet annotation set. If a disease belongs to more than one Orphanet category, not all the phenotypes may be characteristic for bone diseases. Each HPO term is provided with the best matching ZP concepts, the Information Content (IC) and the Jaccard Index (simJ) for both the concepts, and the in…
	HPO ID	HPO name	Freq in category	ZP ID	ZP name	IC	simJ	LCS
	HP:0004322	Short stature	257	ZP:0006582	abnormally decreased height enterocyte	3.66565	0.126582	PATO_0000569 decreased height
	HP:0001156	Brachydactyly syndrome	144	ZP:0002072	abnormally aplastic pectoral fin skeleton	3.16407	0.281609	ObjectSomeValuesFrom(<http://purl.obolibrary.org/obo/BFO_0000050> <http://purl.obolibrary.org/obo/UBERON_0004708>) ^ UBERON_0002091 appendicular skeleton ^ UBERON_0004710 pectoral appendage ^ PATO_0000587 decreased size
				ZP:0002034	abnormally decreased size pectoral fin skeleton	3.16407	0.281609	ObjectSomeValuesFrom(<http://purl.obolibrary.org/obo/BFO_0000050> <http://purl.obolibrary.org/obo/UBERON_0004708>) ^ UBERON_0002091 appendicular skeleton ^ UBERON_0004710 pectoral appendage ^ PATO_0000587 decreased size
	HP:0002650	Scoliosis	137	ZP:0005827	abnormally curved lateral vertebral column	3.88543	0.516129	PATO_0000068 qualitative ^ PATO_0001591 curvature ^ UBERON_0001130 vertebral column
	HP:0100543	Cognitive impairment	125
	HP:0000347	Micrognathia	122	ZP:0000646	abnormally aplastic dentary	4.42102	0.56057	PATO_0002290 aplastic/hypoplastic ^ UBERON_0004742 dentary
	HP:0000316	Hypertelorism	113	ZP:0003943	abnormally aplastic ventral rectus	3.28985	0.4125	ObjectSomeValuesFrom(<http://purl.obolibrary.org/obo/RO_0002202> <http://purl.obolibrary.org/obo/UBERON_0002329>) ^ ObjectSomeValuesFrom(<http://purl.obolibrary.org/obo/BFO_0000050> <http://purl.obolibrary.org/obo/UBERON_0002204>) ^ PATO_0000051 morphology ^ ObjectSomeValuesFrom(<http://purl.obolibrary.org/obo/BFO_0000050> <http://purl.obolibrary.org/obo/UBERON_0000019>) ^ UBERON_0010313 neural c…
				ZP:0003949	abnormally aplastic medial rectus	3.28985	0.4125	ObjectSomeValuesFrom(<http://purl.obolibrary.org/obo/RO_0002202> <http://purl.obolibrary.org/obo/UBERON_0002329>) ^ ObjectSomeValuesFrom(<http://purl.obolibrary.org/obo/BFO_0000050> <http://purl.obolibrary.org/obo/UBERON_0002204>) ^ PATO_0000051 morphology ^ ObjectSomeValuesFrom(<http://purl.obolibrary.org/obo/BFO_0000050> <http://purl.obolibrary.org/obo/UBERON_0000019>) ^ UBERON_0010313 neural c…
	HP:0000272	Malar flattening	109	ZP:0006674	abnormally decreased thickness cranial nerve VIII	4.44101	0.589109	ObjectSomeValuesFrom(<http://purl.obolibrary.org/obo/BSPO_0000126> <http://purl.obolibrary.org/obo/UBERON_0011156>) ^ UBERON_0003462 facial bone ^ ObjectSomeValuesFrom(<http://purl.obolibrary.org/obo/BFO_0000050> <http://purl.obolibrary.org/obo/UBERON_0001703>) ^ PATO_0000587 decreased size
				ZP:0003151	abnormally decreased size auditory capsule	4.44101	0.589109	ObjectSomeValuesFrom(<http://purl.obolibrary.org/obo/BSPO_0000126> <http://purl.obolibrary.org/obo/UBERON_0011156>) ^ UBERON_0003462 facial bone ^ ObjectSomeValuesFrom(<http://purl.obolibrary.org/obo/BFO_0000050> <http://purl.obolibrary.org/obo/UBERON_0001703>) ^ PATO_0000587 decreased size
	HP:0000175	Cleft palate	103	ZP:0005956	abnormally shape maxilla	4.06767	0.444915	ObjectSomeValuesFrom(<http://purl.obolibrary.org/obo/BFO_0000050> <http://purl.obolibrary.org/obo/UBERON_0003277>) ^ UBERON_0005868 maxillary prominence ^ PATO_0000052 shape ^ PATO_0000068 qualitative
				ZP:0000512	abnormally curved caudal maxilla	4.06767	0.444915	ObjectSomeValuesFrom(<http://purl.obolibrary.org/obo/BFO_0000050> <http://purl.obolibrary.org/obo/UBERON_0003277>) ^ UBERON_0005868 maxillary prominence ^ PATO_0000052 shape ^ PATO_0000068 qualitative
	HP:0002007	Frontal bossing	98	ZP:0006673	abnormally increased length cranial nerve VIII	4.37864	0.362179	ObjectSomeValuesFrom(<http://purl.obolibrary.org/obo/BFO_0000050> <http://purl.obolibrary.org/obo/UBERON_0001456>) ^ UBERON_0007497 developing epithelial placode ^ UBERON_0000955 brain ^ ObjectSomeValuesFrom(<http://purl.obolibrary.org/obo/RO_0002202> <http://purl.obolibrary.org/obo/UBERON_0003075>) ^ PATO_0000051 morphology ^ PATO_0000068 qualitative ^ ObjectSomeValuesFrom(<http://purl.obolibrar…
				ZP:0006674	abnormally decreased thickness cranial nerve VIII	4.37864	0.362179	ObjectSomeValuesFrom(<http://purl.obolibrary.org/obo/BFO_0000050> <http://purl.obolibrary.org/obo/UBERON_0001456>) ^ UBERON_0007497 developing epithelial placode ^ UBERON_0000955 brain ^ ObjectSomeValuesFrom(<http://purl.obolibrary.org/obo/RO_0002202> <http://purl.obolibrary.org/obo/UBERON_0003075>) ^ PATO_0000051 morphology ^ PATO_0000068 qualitative ^ ObjectSomeValuesFrom(<http://purl.obolibrar…
	HP:0002983	Micromelia	93	ZP:0000503	abnormally decreased length cleithrum	3.96521	0.330709	ObjectSomeValuesFrom(<http://purl.obolibrary.org/obo/BFO_0000050> <http://purl.obolibrary.org/obo/UBERON_0010707>) ^ UBERON_0012475 skeleton of pectoral complex ^ UBERON_0002050 embryonic structure ^ UBERON_0003102 surface structure ^ PATO_0000574 decreased length

## Sheet: Immunological diseases
	This sheet contains the ten most frequently occurring HPO annotations for immunological diseases in the OMIM/Orphanet annotation set. If a disease belongs to more than one Orphanet category, not all the phenotypes may be characteristic for immunological diseases. Each HPO term is provided with the best matching ZP concepts, the Information Content (IC) and the Jaccard Index (simJ) for both the co…
	HPO ID	HPO name	Freq in category	ZP ID	ZP name	IC	simJ	LCS
	HP:0001744	Splenomegaly	30	ZP:0001907	abnormally increased size spleen	5.56715	0.510288	UBERON_0002106 spleen ^ PATO_0000586 increased size
	HP:0002240	Hepatomegaly	27	ZP:0001972	abnormally increased size liver	4.51325	0.623656	UBERON_0002107 liver ^ PATO_0000586 increased size
				ZP:0002456	abnormally increased size liver nucleolus	4.51325	0.623656	UBERON_0002107 liver ^ PATO_0000586 increased size
				ZP:0003645	abnormally increased size liver nucleus	4.51325	0.623656	UBERON_0002107 liver ^ PATO_0000586 increased size
	HP:0002718	Recurrent bacterial infections	26	ZP:0003354	abnormally aplastic thymus	3.19485	0.2	PATO_0000051 morphology ^ PATO_0000068 qualitative ^ UBERON_0002405 immune system
				ZP:0004670	abnormally decreased length thoracic duct	3.19485	0.2	PATO_0000051 morphology ^ PATO_0000068 qualitative ^ UBERON_0002405 immune system
				ZP:0003240	abnormally decreased size thoracic duct	3.19485	0.2	PATO_0000051 morphology ^ PATO_0000068 qualitative ^ UBERON_0002405 immune system
				ZP:0004410	abnormally decreased size thymus	3.19485	0.2	PATO_0000051 morphology ^ PATO_0000068 qualitative ^ UBERON_0002405 immune system
				ZP:0003663	abnormally aplastic trunk lymph vasculature	3.19485	0.2	PATO_0000051 morphology ^ PATO_0000068 qualitative ^ UBERON_0002405 immune system
				ZP:0001907	abnormally increased size spleen	3.19485	0.2	PATO_0000051 morphology ^ PATO_0000068 qualitative ^ UBERON_0002405 immune system
				ZP:0003362	abnormally hypoplastic thymus	3.19485	0.2	PATO_0000051 morphology ^ PATO_0000068 qualitative ^ UBERON_0002405 immune system
				ZP:0003244	abnormally aplastic thoracic duct	3.19485	0.2	PATO_0000051 morphology ^ PATO_0000068 qualitative ^ UBERON_0002405 immune system
				ZP:0004668	abnormally aplastic lymph vessel endothelium	3.19485	0.2	PATO_0000051 morphology ^ PATO_0000068 qualitative ^ UBERON_0002405 immune system
	HP:0004322	Short stature	25	ZP:0006582	abnormally decreased height enterocyte	3.66565	0.126582	PATO_0000569 decreased height
	HP:0002205	Recurrent respiratory infections	23	ZP:0003354	abnormally aplastic thymus	4.74212	0.445946	PATO_0000068 qualitative ^ UBERON_0002405 immune system ^ UBERON_0005178 thoracic cavity organ ^ UBERON_0000072 segment of respiratory tract ^ UBERON_0005911 endo-epithelium ^ PATO_0000051 morphology
				ZP:0004410	abnormally decreased size thymus	4.74212	0.445946	PATO_0000068 qualitative ^ UBERON_0002405 immune system ^ UBERON_0005178 thoracic cavity organ ^ UBERON_0000072 segment of respiratory tract ^ UBERON_0005911 endo-epithelium ^ PATO_0000051 morphology
				ZP:0003362	abnormally hypoplastic thymus	4.74212	0.445946	PATO_0000068 qualitative ^ UBERON_0002405 immune system ^ UBERON_0005178 thoracic cavity organ ^ UBERON_0000072 segment of respiratory tract ^ UBERON_0005911 endo-epithelium ^ PATO_0000051 morphology
	HP:0002716	Lymphadenopathy	22	ZP:0003530	abnormally hyperplastic endocardium	8.01928	0.351351	ObjectSomeValuesFrom(<http://purl.obolibrary.org/obo/BFO_0000050> <http://purl.obolibrary.org/obo/UBERON_0000467>) ^ UBERON_0002049 vasculature ^ ObjectSomeValuesFrom(<http://purl.obolibrary.org/obo/RO_0002202> <http://purl.obolibrary.org/obo/UBERON_0003081>) ^ PATO_0000644 hyperplastic ^ UBERON_0000055 vessel
				ZP:0000200	abnormally hyperplastic endocardial cushion	8.01928	0.351351	ObjectSomeValuesFrom(<http://purl.obolibrary.org/obo/BFO_0000050> <http://purl.obolibrary.org/obo/UBERON_0000467>) ^ UBERON_0002049 vasculature ^ ObjectSomeValuesFrom(<http://purl.obolibrary.org/obo/RO_0002202> <http://purl.obolibrary.org/obo/UBERON_0003081>) ^ PATO_0000644 hyperplastic ^ UBERON_0000055 vessel
	HP:0001903	Anemia	21	ZP:0003354	abnormally aplastic thymus	2.96641	0.367521	PATO_0002301 decreased quality ^ UBERON_0002390 hematopoietic system ^ PATO_0001236 process quality ^ PATO_0000051 morphology
	HP:0001875	Neutropenia	19	ZP:0000008	abnormally present in fewer numbers in organism blood	5.18358	0.280612	UBERON_0000178 blood ^ PATO_0002001 has fewer parts of type
				ZP:0003173	abnormally present in fewer numbers in organism blood nucleate erythrocyte	5.18358	0.280612	UBERON_0000178 blood ^ PATO_0002001 has fewer parts of type
	HP:0002014	Diarrhea	18	ZP:0004868	abnormally disrupted defecation	5.48185	0.12	PATO_0000068 qualitative ^ ObjectSomeValuesFrom(<http://purl.obolibrary.org/obo/BFO_0000052> <http://purl.obolibrary.org/obo/GO_0030421>)
	HP:0001873	Thrombocytopenia	18	ZP:0000008	abnormally present in fewer numbers in organism blood	4.56715	0.422018	PATO_0002001 has fewer parts of type ^ UBERON_0002390 hematopoietic system
				ZP:0000326	abnormally present in fewer numbers in organism ventral wall of dorsal aorta myeloid cell	4.56715	0.422018	PATO_0002001 has fewer parts of type ^ UBERON_0002390 hematopoietic system
				ZP:0003173	abnormally present in fewer numbers in organism blood nucleate erythrocyte	4.56715	0.422018	PATO_0002001 has fewer parts of type ^ UBERON_0002390 hematopoietic system
				ZP:0006734	abnormally has fewer parts of type head kidney towards hematopoietic multipotent progenitor cell hemoglobin complex	4.56715	0.422018	PATO_0002001 has fewer parts of type ^ UBERON_0002390 hematopoietic system
